# Supplementary material for: Ego-Resiliency, Life Satisfaction and Symptoms of Anxiety and Depression Among Students of Pro-Health Faculties During COVID-19 Pandemic
Source: Healthcare (Basel). 2025 Apr 27;13(9):1008. doi: 10.3390/healthcare13091008 (PMC12072020; doi:10.3390/healthcare13091008)
Supplement: Supplementary file 1 [file healthcare-13-01008-s001.zip]

Archive with 1 entries (1 files):
- healthcare-3549712-supplementary.pdf
